# Supplementary material for: Synthesis, Characterization, and In Vivo Study of Some Novel 3,4,5-Trimethoxybenzylidene-hydrazinecarbothioamides and Thiadiazoles as Anti-Apoptotic Caspase-3 Inhibitors
Source: Molecules. 2022 Mar 31;27(7):2266. doi: 10.3390/molecules27072266 (PMC9040718; doi:10.3390/molecules27072266)
Supplement: Supplementary file 1 [file molecules-27-02266-s001.zip]

Archive with 1 entries (1 files):
- molecules-1656603-SI.pdf
